# Supplementary material for: A Comparative Study of the Adsorption of Methylene Blue onto Synthesized Nanoscale Zero-Valent Iron-Bamboo and Manganese-Bamboo Composites
Source: Materials (Basel). 2014 Jun 12;7(6):4493–507. doi: 10.3390/ma7064493 (PMC5455915; doi:10.3390/ma7064493)
Supplement: Supplementary File 1 [file materials-07-04493-s001.zip]

Archive with 1 entries (1 files):
- materials-54432-supplementary.pdf
